# Supplementary material for: Dehydrogenation of Betacyanins in Heated Betalain-Rich Extracts of Red Beet (Beta vulgaris L.)
Source: Int J Mol Sci. 2022 Jan 23;23(3):1245. doi: 10.3390/ijms23031245 (PMC8835778; doi:10.3390/ijms23031245)
Supplement: Supplementary file 1 [file ijms-23-01245-s001.zip]

Archive with 1 entries (1 files):
- ijms-1505046-supplementary.pdf
